# Supplementary material for: Dataset on maternal attitudes about child maltreatment in nine countries using a Q-sort methodology
Source: Data Brief. 2020 Mar 10;30:105396. doi: 10.1016/j.dib.2020.105396 (PMC7096741; doi:10.1016/j.dib.2020.105396)
Supplement: Supplementary file 1 [file mmc1.zip]

Archive with 9 entries (9 files):
- MQS Datafile.sav
- MQS Output all mothers.sav
- Qsort-Datafile.sav
- Qsort-NewDatafile.sav
- Qsort-NewDatafile-mothersCLmothersNL.sav
- RunAutomatedRestructuring.sps
- RunReshape Qsorts.sps
- SyntaxAutomatedRestructuring.sps
- SyntaxReshape.sps
