# Supplementary material for: Dataset on maternal attitudes about child maltreatment in nine countries using a Q-sort methodology
Source: Data Brief. 2020 Mar 10;30:105396. doi: 10.1016/j.dib.2020.105396 (PMC7096741; doi:10.1016/j.dib.2020.105396)
Supplement: Supplementary file 1 [file mmc1.zip › RunAutomatedRestructuring.sps]

* Encoding: UTF-8.

INCLUDE "J:\MaltreatmentQsort\Analyses\SyntaxAutomatedRestructuring.sps".
RESTRUCTURE FILE='J:\MaltreatmentQsort\Analyses\Qsort-NewDatafile.sav'
  /FILENAME = 'J:\MaltreatmentQsort\Analyses\Qsort-NewDatafile-mothersCLmothersNL.sav'
  /VARLABELS = MothersCL, MothersNL
  /STARTVARS = 1, 6
  /ENDVARS  =   5, 8.
