# Supplementary material for: Dataset on maternal attitudes about child maltreatment in nine countries using a Q-sort methodology
Source: Data Brief. 2020 Mar 10;30:105396. doi: 10.1016/j.dib.2020.105396 (PMC7096741; doi:10.1016/j.dib.2020.105396)
Supplement: Supplementary file 1 [file mmc1.zip › RunReshape Qsorts.sps]

* Encoding: UTF-8.
INCLUDE "J:\MaltreatmentQsort\Analyses\SyntaxReshape.sps" .
RESHAPE FILE='J:\MaltreatmentQsort\Analyses\Qsort-Datafile.sav'
 /OUTFILE = 'J:\MaltreatmentQsort\Analyses\Qsort-NewDatafile.sav'
 /VARNAMES = Qsort 
 /SELECT = Stack1 to Stack9
 /n = 8.
