# Supplementary material for: Dataset on maternal attitudes about child maltreatment in nine countries using a Q-sort methodology
Source: Data Brief. 2020 Mar 10;30:105396. doi: 10.1016/j.dib.2020.105396 (PMC7096741; doi:10.1016/j.dib.2020.105396)
Supplement: Supplementary file 1 [file mmc1.zip › SyntaxAutomatedRestructuring.sps]

* Encoding: windows-1252.
preserve .
DEFINE RESTRUCTURE (file = !CHAREND('/')
  /filename = !CHAREND('/')
  /varlabels = !CHAREND('/')
  /startvars = !CHAREND('/') 
  /endvars = !CHAREND('/')).

SET MXLOOPS = 100000 .

data list free/temp .
begin data
end data .

SAVE OUTFILE= !FILENAME
  /COMPRESSED.

*DETERMINING NUMBER OF VARIABLE SETS.
!LET !LEN = '0' .
!DO !I = 1 !TO !LENGTH(!STARTVARS) .
!IF (!SUBSTR(!STARTVARS, !I,1) = ',' ) !THEN .
!LET !LEN = !CONCAT(!LEN, '0') .
!IFEND .
!DOEND .

!LET !DONENAMESI = !NULL .
!LET !STARTPOSI = 1 .

!LET !DONENUMSTART = !NULL .
!LET !STARTPOSNUM = 1 .
!LET !DONENUMEND = !NULL .
!LET !ENDPOSNUM = 1 .

!DO !I = 1 !TO !LENGTH(!LEN) .

!LET !DONENAMESJ = !DONENAMESI .
!LET !STARTPOSJ = !STARTPOSI .
!LET !NAMEI = !NULL .
!LET !NUMSTART = !NULL .
!LET !NUMEND = !NULL .

*CREATING FIRST PART VARIABLE LABEL .
!DO !K = !STARTPOSI !TO !LENGTH(!VARLABELS) .
!IF (!SUBSTR(!VARLABELS, !K,1) = ',') !THEN .
!LET !DONENAMESI = !CONCAT(!DONENAMESI, !NAMEI, ',') .
!LET !STARTPOSI = !LENGTH(!CONCAT(!DONENAMESI, ' ')) .
!BREAK .
!ELSE .
!IF (!SUBSTR(!VARLABELS, !K,1) ~= ' ') !THEN .
!LET !NAMEI = !CONCAT(!NAMEI, !SUBSTR(!VARLABELS, !K,1)) .
!ELSE .
!LET !DONENAMESI = !CONCAT(!DONENAMESI, ' ') .
!IFEND .
!IFEND .
!DOEND . *END K .

!LET !STARTVARI = !NULL .
!LET !STARTVARJ = !NULL .

*PREPARATION FOR CHECKING WHETHER START VARIABLES AND END VARIABLES ARE THE SAME .
!DO !L = !STARTPOSNUM !TO !LENGTH(!STARTVARS) .
!IF (!SUBSTR(!STARTVARS, !L,1) = ',') !THEN .
!LET !DONENUMSTART = !CONCAT(!DONENUMSTART, !NUMSTART, ',') .
!LET !STARTPOSNUM = !LENGTH(!CONCAT(!DONENUMSTART, ' ')) .
!BREAK .
!ELSE .
!IF (!SUBSTR(!STARTVARS, !L,1) ~= ' ') !THEN .
!LET !NUMSTART = !CONCAT(!NUMSTART, !SUBSTR(!STARTVARS, !L,1)) .
!ELSE .
!LET !DONENUMSTART = !CONCAT(!DONENUMSTART, ' ') .
!IFEND .
!IFEND .
!DOEND . *END L .

!DO !L = !ENDPOSNUM !TO !LENGTH(!ENDVARS) .
!IF (!SUBSTR(!ENDVARS, !L,1) = ',') !THEN .
!LET !DONENUMEND = !CONCAT(!DONENUMEND, !NUMEND, ',') .
!LET !ENDPOSNUM = !LENGTH(!CONCAT(!DONENUMEND, ' ')) .
!BREAK .
!ELSE .
!IF (!SUBSTR(!ENDVARS, !L,1) ~= ' ') !THEN .
!LET !NUMEND = !CONCAT(!NUMEND, !SUBSTR(!ENDVARS, !L,1)) .
!ELSE .
!LET !DONENUMEND = !CONCAT(!DONENUMEND, ' ') .
!IFEND .
!IFEND .
!DOEND . *END L .

!DO !J = !I !TO !LENGTH(!LEN) .

!LET !EXT = !INDEX(!UNQUOTE(!FILENAME), '.sav') .

!LET !OUTFILE = !CONCAT(!SUBSTR(!FILENAME, 1, !EXT ), !I, !J, '.sav', !SUBSTR(!FILENAME,1,1)) .

!LET !NAMEJ = !NULL .

*CREATING SECOND PART VARIABLE LABEL .
!DO !K = !STARTPOSJ !TO !LENGTH(!VARLABELS) .
!IF (!SUBSTR(!VARLABELS, !K,1) = ',') !THEN .
!LET !DONENAMESJ = !CONCAT(!DONENAMESJ, !NAMEJ, ',') .
!LET !STARTPOSJ = !LENGTH(!CONCAT(!DONENAMESJ, ' ')) .
!BREAK .
!ELSE .
!IF (!SUBSTR(!VARLABELS, !K,1) ~= ' ') !THEN .
!LET !NAMEJ = !CONCAT(!NAMEJ, !SUBSTR(!VARLABELS, !K,1)) .
!ELSE .
!LET !DONENAMESJ = !CONCAT(!DONENAMESJ, ' ') .
!IFEND .
!IFEND .
!DOEND . *END K .

!IF (!I = !J) !THEN .
!IF (!NUMSTART ~= !NUMEND) !THEN .

matrix.
get x/file=!FILE/variables =all/missing = omit .
compute endvar = {!ENDVARS} .
compute startvar = {!STARTVARS} .
compute restruc = 0.
compute nrowy = endvar(!I) - startvar(!I) + 1.
compute y = make(nrow(x), nrowy, 0) .
compute ii = startvar(!I) .
loop k = 1 to nrowy .
+  compute y(:,k) = x(:,ii) .
+  compute ii = ii + 1 .
end loop .
compute mean = make(nrow(y),1,1)*csum(y)/nrow(y) .
compute sd = make(nrow(y),1,1)*((csum((y - mean)&**2)/(nrow(y)-1))&**0.5) .
compute z = (y - mean)&/sd.
compute correlat =(t(z)*z)/(nrow(y)-1) .
compute ii = 0 .
loop l = 1 to ncol(correlat)-1 .
+  loop k = l+1 to nrow(correlat) .
+    compute ii = ii + 1 .
+    do if ii = 1 .
+      compute restruc = correlat(k,l) .
+    else .
+      compute restruc = {restruc; correlat(k,l)}.
+    end if .
+  end loop .
end loop.

!LET !VARNAME = !QUOTE(!CONCAT(!UNQUOTE('MQS'), !I, !J)) .
compute varname = !VARNAME .
SAVE restruc 
  /OUTFILE = !OUTFILE 
  /NAMES = varname.
end matrix .

GET FILE = !OUTFILE .

!LET !LABEL = !CONCAT(!NAMEI, ' with ', !NAMEJ) .
VARIABLE LABELS !UNQUOTE(!VARNAME) !LABEL .

SAVE OUTFILE= !OUTFILE 
  /COMPRESSED.

GET FILE = !FILENAME .
MATCH FILES /FILE=*
  /FILE=!OUTFILE.
EXECUTE.

SAVE OUTFILE= !FILENAME 
  /COMPRESSED.

ERASE FILE = !OUTFILE .

!IFEND .
!ELSE .

matrix.
get x/file=!FILE/variables =all/missing = omit .
compute endvar = {!ENDVARS} .
compute startvar = {!STARTVARS} .
compute restruc = 0.
compute nrowyi = endvar(!i) - startvar(!i) + 1.
compute nrowyj = endvar(!j) - startvar(!j) + 1.
compute yi = make(nrow(x), nrowyi, 0) .
compute ii = startvar(!i) .
loop k = 1 to nrowyi .
+  compute yi(:,k) = x(:,ii) .
+  compute ii = ii + 1 .
end loop .
compute yj = make(nrow(x), nrowyj, 0) .
compute jj = startvar(!j) .
loop k = 1 to nrowyj .
+  compute yj(:,k) = x(:,jj) .
+  compute jj = jj + 1 .
end loop .
compute y = {yi, yj} .
compute mean = make(nrow(y),1,1)*csum(y)/nrow(y) .
compute sd = make(nrow(y),1,1)*((csum((y - mean)&**2)/(nrow(y)-1))&**0.5) 
compute z = (y - mean)&/sd.
compute correlat =(t(z)*z)/(nrow(y)-1) .
compute start = nrowyi+1 .
compute end = nrowyi .
compute ii = 0 .
loop l = 1 to end .
+  loop k = start to nrow(correlat) .
+    compute ii = ii + 1 .
+    do if ii = 1 .
+      compute restruc = correlat(k,l) .
+    else .
+      compute restruc = {restruc; correlat(k,l)}.
+    end if .
+  end loop .
end loop .

!LET !VARNAME = !QUOTE(!CONCAT(!UNQUOTE('MQS'), !I, !J)) .
compute varname = !VARNAME .
SAVE restruc 
  /OUTFILE = !OUTFILE 
  /NAMES = varname.

end matrix .

GET FILE = !OUTFILE .

!LET !LABEL = !CONCAT(!NAMEI, ' with ', !NAMEJ) .
VARIABLE LABELS !UNQUOTE(!VARNAME) !LABEL .

SAVE OUTFILE= !OUTFILE 
  /COMPRESSED.

GET FILE = !FILENAME .
MATCH FILES /FILE=*
  /FILE=!OUTFILE.
EXECUTE.

SAVE OUTFILE= !FILENAME 
  /COMPRESSED.

ERASE FILE = !OUTFILE .

!IFEND .

!DOEND . *END J.
!DOEND . *END I .

GET FILE = !FILENAME .

DELETE VARIABLES temp .
SAVE OUTFILE= !FILENAME 
  /COMPRESSED.

!ENDDEFINE . 

restore .
