# Supplementary material for: Dataset on maternal attitudes about child maltreatment in nine countries using a Q-sort methodology
Source: Data Brief. 2020 Mar 10;30:105396. doi: 10.1016/j.dib.2020.105396 (PMC7096741; doi:10.1016/j.dib.2020.105396)
Supplement: Supplementary file 1 [file mmc1.zip › SyntaxReshape.sps]

preserve .
DEFINE RESHAPE(file = !CHAREND('/')
  /outfile = !CHAREND('/')
  /varnames = !CHAREND('/') !DEFAULT('V')
  /select  =!CHAREND('/') !DEFAULT('all') 
  /n = !CHAREND('/')) .
SET MXLOOPS = 1000000 .
!DO !I = 1 !TO !N .
matrix.
get x/file=!FILE/variables =!select/missing = omit.
compute nrowxsub = nrow(x)/!N .
do if nrowxsub - trunc(nrowxsub) <> 0 .
print/title '>Error: the number of rows may not be equal for all cases. The reshaped data set cannot be saved.' .
else .
+  compute lower = nrowxsub*(!I-1) + 1 .
+  compute upper = nrowxsub*!I .
+  compute column =make(nrow(x),1,1)* {1:ncol(x)} .
+  compute newm = make(nrowxsub*ncol(x),1,0) .
+  compute newcol = make(nrowxsub*ncol(x),1,0) .
+  compute newcolso = make(nrowxsub*ncol(x),1,0) .
+  compute ii = 0 .
+  loop i = lower to upper.
+    loop j = 1 to ncol(x) .
+      compute ii = ii + 1 .
+      compute newm(ii) = x(i,j) .
+      compute newcol(ii) = column(i,j) .
+    end loop .
+  end loop .
+  compute rnewm = rnkorder(newm) .
+  compute err = 0.
+  loop i = 1 to nrow(newm) .
+    do if newm(i) <> rnewm(i) .
+      compute err = 1 .
+      break .
+    end if .
+  end loop .
do if err = 0 .
loop i = 1 to nrow(newm) .
compute newcolso(newm(i)) = newcol(i) .
end loop .

!LET !VARNAME = !QUOTE(!CONCAT(!VARNAMES, !I)) .

compute varname = !VARNAME .
!LET !len = !INDEX(!UNQUOTE(!OUTFILE), '.sav')   .

!LET !OUTFILE2 = !CONCAT(!SUBSTR(!OUTFILE, 1, !len ), '_temp.sav', !SUBSTR(!FILE,1,1) ) .

SAVE newcolso
  /OUTFILE = !OUTFILE2
  /NAMES = varname .
else .
print/title '>There may be a coding error. The reshaped data set cannot be saved.' .
end if.
end if . 
end matrix.
!IF (!I = 1) !THEN .
GET FILE = !OUTFILE2 .
SAVE OUTFILE=!OUTFILE
  /COMPRESSED.
!ELSE .
GET FILE = !OUTFILE .
MATCH FILES /FILE=*
  /FILE=!OUTFILE2.
EXECUTE.
SAVE OUTFILE=!OUTFILE
  /COMPRESSED.
!IFEND .
!DOEND .
GET FILE = !OUTFILE .
FORMAT all (F2.0) .
SAVE OUTFILE=!OUTFILE
  /COMPRESSED.
ERASE FILE = !OUTFILE2 .
!ENDDEFINE .
restore .
